# Supplementary material for: Antagonistic Functions of Androgen Receptor and NF-κB in Prostate Cancer—Experimental and Computational Analyses
Source: Cancers (Basel). 2022 Dec 14;14(24):6164. doi: 10.3390/cancers14246164 (PMC9776608; doi:10.3390/cancers14246164)
Supplement: Supplementary file 1 [file cancers-14-06164-s001.zip]

Archive with 1 entries (1 files):
- cancers-1908083-supplementary.pdf
